# Supplementary material for: Vertical clinging and leaping induced evolutionary rate shifts in postcranial evolution of tamarins and marmosets (Primates, Callitrichidae)
Source: BMC Ecol Evol. 2021 Jun 25;21:132. doi: 10.1186/s12862-021-01848-z (PMC8235625; doi:10.1186/s12862-021-01848-z)
Supplement: Supplementary file 2 — Additional file 2. Details on specimens, scanning resolution, scanning apparatus and operators. [file 12862_2021_1848_MOESM2_ESM.xls]

## Sheet: Feuille1
Institution label			Valid species										MORPHOSOURCE ID
GENUS	SPECIE	SUBSP	GENUS	SPECIE	SUBSP	Authority	INSTIT	NUMBER	RES	CTSCAN	LOC	SEX	Femur	Humerus
Callimico	goeldi		Callimico	goeldii		(Thomas, 1904)	FMNH	98034	16.5	Uchicago	South America, Peru, Madre de Dios, Manu, Neotropics: Altamira	M	000363314	000362884
Callimico	goeldi		Callimico	goeldii		(Thomas, 1904)	FMNH	153714	16.613	Uchicago	Zoo	F	000363312	000362889
Callimico	goeldi		Callimico	goeldii		(Thomas, 1904)	FMNH	153715	16.5	Uchicago	Zoo	M	000363324	000362901
Callithrix	geoffroyi		Callithrix	geoffroyi		(Humboldt, 1812)	FMNH	134472	18	Uchicago	Zoo	unk	000363224	000362834
Callithrix	geoffroyi		Callithrix	geoffroyi		(Humboldt, 1812)	FMNH	134473	16.5	Uchicago	Zoo	F	000363303	000362873
Callithrix	geoffroyi		Callithrix	geoffroyi		(Humboldt, 1812)	FMNH	140916	18	Uchicago	Zoo	M	000363307	000362878
Callithrix	melanura		Mico	melanurus		(Geoffroy Saint-Hilaire, 1812)	FMNH	58989	16.5	Uchicago	Zoo	F	000363381	000362908
Callithrix	melanura		Mico	melanurus		(Geoffroy Saint-Hilaire, 1812)	FMNH	58990	16.5	Uchicago	Zoo	M	000363385	000362913
Callithrix	melanura		Mico	melanurus		(Geoffroy Saint-Hilaire, 1812)	FMNH	121553	16.5	Uchicago	Zoo	M	000363389	000362918
Leontopithecus	chrysomelas		Leontopithecus	chrysomelas		(Kuhl, 1820)	FMNH	186914	17.271	Uchicago	Zoo	F	000363332	000362925
Leontopithecus	chrysomelas		Leontopithecus	chrysomelas		(Kuhl, 1820)	FMNH	226781	17.502	Uchicago	Zoo	M	000363336	000362930
Saguinus	fuscicollis	fuscus	Leontocebus	fuscus		(Lesson, 1840)	FMNH	71004	18.051	Uchicago	South America, Colombia, Caqueta, La Tagua, Neotropics: Tres Troncos	M	000363339	000362937
Saguinus	fuscicollis	fuscus	Leontocebus	fuscus		(Lesson, 1840)	FMNH	71011	16.5	Uchicago	South America, Colombia, Caqueta, La Tagua, Neotropics: Tres Troncos	F	000363348	000362942
Saguinus	fuscicollis	fuscus	Leontocebus	fuscus		(Lesson, 1840)	FMNH	71012	16.5	Uchicago	South America, Colombia, Caqueta, La Tagua, Neotropics: Tres Troncos	F	000363344	000362951
Saguinus	fuscicollis	primitivus	Leontocebus	fuscicollis		(Hershkovitz, 1977)	FMNH	122013	16.5	Uchicago	South America, Brazil, Amazonas, Neotropics: Rio Purus, Pauini	F	000363367	000363146
Saguinus	fuscicollis	nigrifrons	Leontocebus	nigrifrons		(I. Geoffroy Saint-Hilaire, 1850)	FMNH	122268	16.5	Uchicago	Zoo	M	000363352	000363131
Saguinus	fuscicollis	nigrifrons	Leontocebus	nigrifrons		(I. Geoffroy Saint-Hilaire, 1850)	FMNH	122269	16.5	Uchicago	Zoo	F	000363360	000363136
Saguinus	fuscicollis	nigrifrons	Leontocebus	nigrifrons		(I. Geoffroy Saint-Hilaire, 1850)	FMNH	122270	16.5	Uchicago	Zoo	F	000363356	000363141
Saguinus	geoffroyi		Saguinus	geoffroyi		(Pucheran, 1845)	FMNH	69953	18.051	Uchicago	South America, Colombia, Choco, Neotropics: Unguia, near sea Level	M	000363401	000362953
Saguinus	geoffroyi		Saguinus	geoffroyi		(Pucheran, 1845)	FMNH	127385	16.5	Uchicago	Zoo	F	000363422	000362960
Saguinus	geoffroyi		Saguinus	geoffroyi		(Pucheran, 1845)	FMNH	127387	16.613	Uchicago	Zoo	M	000363426	000362963
Saguinus	imperator		Saguinus	imperator	ssp	(Goeldi, 1907)	FMNH	98035	16.5	Uchicago	South America, Peru, Madre de Dios, Manu, Neotropics: Altamira	F	000363430	000363168
Saguinus	imperator		Saguinus	imperator	ssp	(Goeldi, 1907)	FMNH	98036	16.5	Uchicago	South America, Peru, Madre de Dios, Manu, Neotropics: Altamira	M	000363438	000363173
Saguinus	imperator		Saguinus	imperator	ssp	(Goeldi, 1907)	FMNH	121551	18	Uchicago	Zoo	F	000363434	000362974
Saguinus	leucopus		Saguinus	leucopus		(Günther, 1877)	FMNH	69927	18	Uchicago	South America, Colombia, Antioquia, Neotropics: Bellavista, 4 km NE, above Rio Porce	F	000363454	000363091
Saguinus	leucopus		Saguinus	leucopus		(Günther, 1877)	FMNH	69928	16.5	Uchicago	South America, Colombia, Antioquia, Neotropics: Bellavista, 4 km NE, above Rio Porce	F	000363458	000363109
Saguinus	leucopus		Saguinus	leucopus		(Günther, 1877)	FMNH	69929	16.5	Uchicago	South America, Colombia, Antioquia, Neotropics: Bellavista, 4 km NE, above Rio Porce	M	000363462	000363108
Saguinus	labiatus		Saguinus	labiatus	ssp	(E. Geoffroy Saint-Hilaire, 1812)	FMNH	58801	16.5	Uchicago	Zoo	F	000363442	000363178
Saguinus	labiatus		Saguinus	labiatus	ssp	(E. Geoffroy Saint-Hilaire, 1812)	FMNH	121584	16.5	Uchicago	Zoo	M	000363449	000363084
Saguinus	labiatus		Saguinus	labiatus	ssp	(E. Geoffroy Saint-Hilaire, 1812)	FMNH	127394	16.5	Uchicago	Zoo	M	000363447	000363096
Saguinus	midas		Saguinus	midas		(Linnaeus, 1758)	FMNH	93236	16.5	Uchicago	South America, Suriname, Nickerie, Neotropics: Kayser Gebergte Airstrip, E of Zuid R	F	000363466	000363121
Saguinus	midas		Saguinus	midas		(Linnaeus, 1758)	FMNH	93239	16.5	Uchicago	South America, Suriname, Nickerie, Neotropics: Kayser Gebergte Airstrip, E of Zuid R	M	000363473	000363116
Saguinus	midas		Saguinus	midas		(Linnaeus, 1758)	FMNH	93516	16.5	Uchicago	South America, Suriname, Nickerie, Neotropics: Kayser Gebergte Airstrip, E of Zuid R	F	000363472	000363126
Saguinus	tripartitus		Leontocebus	tripartitus		(Milne-Edwards, 1878)	FMNH	57620	16.5	Uchicago	Zoo	F	000363366	000363153
Saguinus	mystax		Saguinus	mystax	ssp	(Spix, 1823)	AMNH	188178	15.4872	SMIF	South America; Peru; Loreto; Samiria River	F	000363535	000362818
Callithrix	penicillata	jordani	Callithrix	penicillata		(Geoffroy Saint-Hilaire, 1812)	AMNH	133698	15.4872	SMIF	South America; Brazil; Goias; Anapolis	F	000363493	000362827
Callithrix	humeralifera		Mico	humeralifer		(Geoffroy Saint-Hilaire, 1812)	AMNH	188164	15.4872	SMIF	South America	unk	000363522	000362812
Saguinus	midas	niger	Saguinus	niger		(E Geoffroy Saint-Hilaire, 1803)	AMNH	77693	15.4872	SMIF	South America; Brazil	unk	000363481	000362807
Saguinus	oedipus		Saguinus	oedipus		(Linnaeus, 1758)	AMNH	200882	15.4872	SMIF	unk	F	000363538	000362808
Callithrix	jacchus	penicillata	Callithrix	penicillata		(Geoffroy Saint-Hilaire, 1812)	AMNH	133694	15.4872	SMIF	South America; Brazil; Goias; Anapolis	M	000363490	000362803
Callithrix	jacchus	penicillata	Callithrix	penicillata		(Geoffroy Saint-Hilaire, 1812)	AMNH	133702	15.4872	SMIF	South America; Brazil; Goias; Anapolis	F	000363500	000362418
Saguinus	fuscicollis	melanoleucus	Leontocebus	melanoleucus		(Miranda Ribeiro, 1912)	AMNH	147433	15.4872	SMIF	Zoo	unk	000363509	000362794
Callithrix	argentata	leucippe	Mico	argentatus		(Linnaeus, 1771)	AMNH	133712	15.4872	SMIF	South America; Brazil; Para; Aveiro; Fordlandia, Tapajos River	M	000363503	000362788
Callithrix	jacchus		Callithrix	jacchus		(Linnaeus, 1758)	AMNH	133688	15.4872	SMIF	South America; Brazil; Minas Gerais	unk	000363487	000362791
Saguinus	mystax		Saguinus	mystax	ssp	(Spix, 1823)	AMNH	188177	15.4872	SMIF	South America; Peru; Loreto; Samiria River	M	000363528	000362785
Saguinus	midas	niger	Saguinus	niger		(E Geoffroy Saint-Hilaire, 1803)	AMNH	97316	15.4872	SMIF	South America; Brazil; Para; Cameta; Tocantins River	M	000363484	000362764
Saguinus	midas	niger	Saguinus	niger		(E Geoffroy Saint-Hilaire, 1803)	AMNH	207726	15.4872	SMIF	Zoo	unk	000363541	000362744
Leontopithecus	rosalia		Leontopithecus	rosalia		(Linnaeus, 1766)	AMNH	235275	15.4872	SMIF	Zoo	unk	000363544	000362638
Saguinus	mystax		Saguinus	mystax	ssp	(Spix, 1823)	AMNH	188173	15.4872	SMIF	South America; Peru; Loreto; Samiria River	unk	000363525	000362635
Leontopithecus	rosalia	rosalia	Leontopithecus	rosalia		(Linnaeus, 1766)	AMNH	137279	15.4872	SMIF	animal store	unk	000363506	000362584
Callithrix	argentata		Mico	argentatus		(Linnaeus, 1771)	AMNH	184689	15.4872	SMIF	Zoo	unk	000363515	000362424
Callithrix	pygmaea		Cebuella	pygmaea	ssp	(Spix, 1823)	AMNH	244365	12.6339	SMIF	unk	unk	000363512	000362421
Callithrix	kuhlii		Callithrix	kuhlii		Coimbra-Filho, 1985	MNHN	1998-149	15.04	MRI		F	000363328	000362863
Callithrix	argentata		Mico	argentatus		(Linnaeus, 1771)	MNHN	1936-1524	15.04	MRI		M	000363376	000362841
Saguinus	bicolor		Saguinus	bicolor		(Spix, 1823)	MNHN	2008-83	15.04	MRI		F	000363393	000362846
Saguinus	oedipus		Saguinus	oedipus		(Linnaeus, 1758)	MNHN	1962-1164	15.04	MRI		F	000363478	000362868
Saguinus	fuscicollis	weddelli	Leontocebus	weddelli	weddelli	(Deville, 1849)	MNHN	2008-85	15.04	MRI		unk	000363372	000362851
Leontopithecus	rosalia		Leontopithecus	rosalia		(Linnaeus, 1766)	MNHN	1962-1	17.87	MRI		M		000362858
